# Supplementary material for: Survey of Phenolic Acids, Flavonoids and In Vitro Antioxidant Potency Between Fig Peels and Pulps: Chemical and Chemometric Approach
Source: Molecules. 2021 Apr 28;26(9):2574. doi: 10.3390/molecules26092574 (PMC8124568; doi:10.3390/molecules26092574)
Supplement: Supplementary file 1 [file molecules-26-02574-s001.zip]

Archive with 1 entries (1 files):
- molecules-1020853-supplementary.pdf
